# Supplementary material for: Single cell genome sequencing of laboratory mouse microbiota improves taxonomic and functional resolution of this model microbial community
Source: PLoS One. 2022 Apr 13;17(4):e0261795. doi: 10.1371/journal.pone.0261795 (PMC9007364; doi:10.1371/journal.pone.0261795)
Supplement: S1 Table — Public data retrieved from SRA and ENA to test the performance of metagenomic classifiers with custom reference databases. (XLS) [file pone.0261795.s001.xls]

## Sheet: S2_Table.txt
DataOrigin	Accession
tara	ERR599166
tara	ERR599037
tara	ERR599027
tara	ERR599071
tara	ERR599127
tara	ERR599031
tara	ERR599095
tara	ERR599151
tara	ERR599032
tara	ERR599164
tara	ERR599080
tara	ERR599109
tara	ERR598948
tara	ERR599132
tara	ERR599008
tara	ERR598991
tara	ERR599010
tara	ERR599134
tara	ERR599108
tara	ERR599086
lab_mouse_from_catalog	ERR675506
lab_mouse_from_catalog	ERR675604
lab_mouse_from_catalog	ERR675509
lab_mouse_from_catalog	ERR675551
lab_mouse_from_catalog	ERR675653
lab_mouse_from_catalog	ERR675614
lab_mouse_from_catalog	ERR675519
lab_mouse_from_catalog	ERR675516
lab_mouse_from_catalog	ERR675643
lab_mouse_from_catalog	ERR675541
lab_mouse_from_catalog	ERR675529
lab_mouse_from_catalog	ERR675624
lab_mouse_from_catalog	ERR675526
lab_mouse_from_catalog	ERR675598
lab_mouse_from_catalog	ERR675597
lab_mouse_from_catalog	ERR675673
lab_mouse_from_catalog	ERR675571
lab_mouse_from_catalog	ERR675536
lab_mouse_from_catalog	ERR675539
lab_mouse_from_catalog	ERR675634
lab_mouse_from_catalog	ERR675587
lab_mouse_from_catalog	ERR675685
lab_mouse_from_catalog	ERR675588
lab_mouse_from_catalog	ERR675561
lab_mouse_from_catalog	ERR675663
lab_mouse_from_catalog	ERR675511
lab_mouse_from_catalog	ERR675613
lab_mouse_from_catalog	ERR675546
lab_mouse_from_catalog	ERR675644
lab_mouse_from_catalog	ERR675549
lab_mouse_from_catalog	ERR675603
lab_mouse_from_catalog	ERR675501
lab_mouse_from_catalog	ERR675654
lab_mouse_from_catalog	ERR675559
lab_mouse_from_catalog	ERR675556
lab_mouse_from_catalog	ERR675633
lab_mouse_from_catalog	ERR675531
lab_mouse_from_catalog	ERR675682
lab_mouse_from_catalog	ERR675580
lab_mouse_from_catalog	ERR675569
lab_mouse_from_catalog	ERR675664
lab_mouse_from_catalog	ERR675566
lab_mouse_from_catalog	ERR675521
lab_mouse_from_catalog	ERR675623
lab_mouse_from_catalog	ERR675590
lab_mouse_from_catalog	ERR675576
lab_mouse_from_catalog	ERR675579
lab_mouse_from_catalog	ERR675674
lab_mouse_from_catalog	ERR675527
lab_mouse_from_catalog	ERR675625
lab_mouse_from_catalog	ERR675528
lab_mouse_from_catalog	ERR675570
lab_mouse_from_catalog	ERR675672
lab_mouse_from_catalog	ERR675596
lab_mouse_from_catalog	ERR675599
lab_mouse_from_catalog	ERR675635
lab_mouse_from_catalog	ERR675538
lab_mouse_from_catalog	ERR675537
lab_mouse_from_catalog	ERR675662
lab_mouse_from_catalog	ERR675560
lab_mouse_from_catalog	ERR675589
lab_mouse_from_catalog	ERR675684
lab_mouse_from_catalog	ERR675586
lab_mouse_from_catalog	ERR675508
lab_mouse_from_catalog	ERR675605
lab_mouse_from_catalog	ERR675507
lab_mouse_from_catalog	ERR675652
lab_mouse_from_catalog	ERR675550
lab_mouse_from_catalog	ERR675517
lab_mouse_from_catalog	ERR675518
lab_mouse_from_catalog	ERR675615
lab_mouse_from_catalog	ERR675540
lab_mouse_from_catalog	ERR675642
lab_mouse_from_catalog	ERR675530
lab_mouse_from_catalog	ERR675632
lab_mouse_from_catalog	ERR675567
lab_mouse_from_catalog	ERR675665
lab_mouse_from_catalog	ERR675568
lab_mouse_from_catalog	ERR675581
lab_mouse_from_catalog	ERR675683
lab_mouse_from_catalog	ERR675622
lab_mouse_from_catalog	ERR675520
lab_mouse_from_catalog	ERR675675
lab_mouse_from_catalog	ERR675578
lab_mouse_from_catalog	ERR675577
lab_mouse_from_catalog	ERR675591
lab_mouse_from_catalog	ERR675612
lab_mouse_from_catalog	ERR675510
lab_mouse_from_catalog	ERR675548
lab_mouse_from_catalog	ERR675645
lab_mouse_from_catalog	ERR675547
lab_mouse_from_catalog	ERR675500
lab_mouse_from_catalog	ERR675602
lab_mouse_from_catalog	ERR675557
lab_mouse_from_catalog	ERR675558
lab_mouse_from_catalog	ERR675655
lab_mouse_from_catalog	ERR675646
lab_mouse_from_catalog	ERR675544
lab_mouse_from_catalog	ERR675649
lab_mouse_from_catalog	ERR675611
lab_mouse_from_catalog	ERR675513
lab_mouse_from_catalog	ERR675554
lab_mouse_from_catalog	ERR675659
lab_mouse_from_catalog	ERR675656
lab_mouse_from_catalog	ERR675503
lab_mouse_from_catalog	ERR675601
lab_mouse_from_catalog	ERR675669
lab_mouse_from_catalog	ERR675564
lab_mouse_from_catalog	ERR675666
lab_mouse_from_catalog	ERR675582
lab_mouse_from_catalog	ERR675680
lab_mouse_from_catalog	ERR675533
lab_mouse_from_catalog	ERR675631
lab_mouse_from_catalog	ERR675676
lab_mouse_from_catalog	ERR675679
lab_mouse_from_catalog	ERR675574
lab_mouse_from_catalog	ERR675592
lab_mouse_from_catalog	ERR675621
lab_mouse_from_catalog	ERR675523
lab_mouse_from_catalog	ERR675651
lab_mouse_from_catalog	ERR675553
lab_mouse_from_catalog	ERR675606
lab_mouse_from_catalog	ERR675504
lab_mouse_from_catalog	ERR675609
lab_mouse_from_catalog	ERR675543
lab_mouse_from_catalog	ERR675641
lab_mouse_from_catalog	ERR675499
lab_mouse_from_catalog	ERR675514
lab_mouse_from_catalog	ERR675619
lab_mouse_from_catalog	ERR675616
lab_mouse_from_catalog	ERR675573
lab_mouse_from_catalog	ERR675671
lab_mouse_from_catalog	ERR675595
lab_mouse_from_catalog	ERR675629
lab_mouse_from_catalog	ERR675524
lab_mouse_from_catalog	ERR675626
lab_mouse_from_catalog	ERR675661
lab_mouse_from_catalog	ERR675563
lab_mouse_from_catalog	ERR675687
lab_mouse_from_catalog	ERR675585
lab_mouse_from_catalog	ERR675636
lab_mouse_from_catalog	ERR675639
lab_mouse_from_catalog	ERR675534
lab_mouse_from_catalog	ERR675681
lab_mouse_from_catalog	ERR675583
lab_mouse_from_catalog	ERR675667
lab_mouse_from_catalog	ERR675565
lab_mouse_from_catalog	ERR675668
lab_mouse_from_catalog	ERR675630
lab_mouse_from_catalog	ERR675532
lab_mouse_from_catalog	ERR675593
lab_mouse_from_catalog	ERR675575
lab_mouse_from_catalog	ERR675678
lab_mouse_from_catalog	ERR675677
lab_mouse_from_catalog	ERR675522
lab_mouse_from_catalog	ERR675620
lab_mouse_from_catalog	ERR675648
lab_mouse_from_catalog	ERR675545
lab_mouse_from_catalog	ERR675647
lab_mouse_from_catalog	ERR675512
lab_mouse_from_catalog	ERR675610
lab_mouse_from_catalog	ERR675657
lab_mouse_from_catalog	ERR675658
lab_mouse_from_catalog	ERR675555
lab_mouse_from_catalog	ERR675600
lab_mouse_from_catalog	ERR675502
lab_mouse_from_catalog	ERR675594
lab_mouse_from_catalog	ERR675670
lab_mouse_from_catalog	ERR675572
lab_mouse_from_catalog	ERR675627
lab_mouse_from_catalog	ERR675525
lab_mouse_from_catalog	ERR675628
lab_mouse_from_catalog	ERR675584
lab_mouse_from_catalog	ERR675686
lab_mouse_from_catalog	ERR675562
lab_mouse_from_catalog	ERR675660
lab_mouse_from_catalog	ERR675535
lab_mouse_from_catalog	ERR675638
lab_mouse_from_catalog	ERR675637
lab_mouse_from_catalog	ERR675552
lab_mouse_from_catalog	ERR675650
lab_mouse_from_catalog	ERR675608
lab_mouse_from_catalog	ERR675505
lab_mouse_from_catalog	ERR675607
lab_mouse_from_catalog	ERR675498
lab_mouse_from_catalog	ERR675640
lab_mouse_from_catalog	ERR675542
lab_mouse_from_catalog	ERR675617
lab_mouse_from_catalog	ERR675618
lab_mouse_from_catalog	ERR675515
dnr	SRR5927717
dnr	SRR5927699
dnr	SRR5927707
dnr	SRR5927698
dnr	SRR5927696
dnr	SRR5927719
dnr	SRR5927723
dnr	SRR5927687
dnr	SRR5927706
dnr	SRR5927694
dnr	SRR5927722
dnr	SRR5927695
dnr	SRR5927691
dnr	SRR5927711
dnr	SRR5927714
dnr	SRR5927703
dnr	SRR5927686
dnr	SRR5927700
dnr	SRR5927701
dnr	SRR5927729
dnr	SRR5927716
dnr	SRR5927693
dnr	SRR5927712
dnr	SRR5927702
dnr	SRR5927680
dnr	SRR5927682
dnr	SRR5927684
dnr	SRR5927724
dnr	SRR5927679
dnr	SRR5927690
dnr	SRR5927709
dnr	SRR5927681
dnr	SRR5927710
dnr	SRR5927708
dnr	SRR5927727
dnr	SRR5927721
dnr	SRR5927715
dnr	SRR5927692
dnr	SRR5927720
dnr	SRR5927678
dnr	SRR5927685
dnr	SRR5927705
dnr	SRR5927728
dnr	SRR5927689
dnr	SRR5927718
dnr	SRR5927683
wild_mouse	SRR6032583
wild_mouse	SRR6032584
wild_mouse	SRR6032579
wild_mouse	SRR6032585
wild_mouse	SRR6032582
wild_mouse	SRR6032581
wild_mouse	SRR6032586
wild_mouse	SRR6032588
wild_mouse	SRR6032587
wild_mouse	SRR6032580
hmp	SRS077294
hmp	SRS045645
hmp	SRS021948
hmp	SRS143181
hmp	SRS016095
hmp	SRS011452
hmp	SRS050026
hmp	SRS013476
hmp	SRS148196
hmp	SRS013639
hmp	SRS045713
hmp	SRS078176
hmp	SRS053398
hmp	SRS015854
hmp	SRS019787
hmp	SRS049900
hmp	SRS064645
hmp	SRS017521
hmp	SRS017191
hmp	SRS146764
hmp	SRS147652
hmp	SRS053335
hmp	SRS043667
hmp	SRS019910
hmp	SRS144506
hmp	SRS053356
hmp	SRS045739
hmp	SRS015217
hmp	SRS049896
hmp	SRS078419
hmp	SRS098514
hmp	SRS075078
hmp	SRS078242
hmp	SRS012849
hmp	SRS014459
hmp	SRS011134
hmp	SRS147445
hmp	SRS052697
hmp	SRS055982
hmp	SRS143876
hmp	SRS098644
hmp	SRS147346
hmp	SRS020233
hmp	SRS054590
hmp	SRS014313
hmp	SRS017821
hmp	SRS100021
hmp	SRS056519
hmp	SRS019601
hmp	SRS017307
hmp	SRS015794
hmp	SRS019267
hmp	SRS018427
hmp	SRS018351
hmp	SRS142890
hmp	SRS015578
hmp	SRS057478
hmp	SRS098571
hmp	SRS024132
hmp	SRS098827
hmp	SRS050925
hmp	SRS148721
hmp	SRS043001
hmp	SRS062427
hmp	SRS058770
hmp	SRS013638
hmp	SRS054956
hmp	SRS021153
hmp	SRS019068
hmp	SRS042284
hmp	SRS045528
hmp	SRS024265
hmp	SRS063518
hmp	SRS076929
hmp	SRS051882
hmp	SRS048870
hmp	SRS075963
hmp	SRS013521
hmp	SRS016203
hmp	SRS020869
hmp	SRS018984
hmp	SRS078665
hmp	SRS104400
hmp	SRS050422
hmp	SRS077194
hmp	SRS015133
hmp	SRS015190
hmp	SRS015065
hmp	SRS074670
hmp	SRS016267
hmp	SRS013158
hmp	SRS147022
hmp	SRS063489
hmp	SRS018133
hmp	SRS024388
hmp	SRS049959
hmp	SRS142599
hmp	SRS147088
hmp	SRS054352
hmp	SRS019030
hmp	SRS147766
hmp	SRS017247
hmp	SRS015960
hmp	SRS015264
hmp	SRS022713
hmp	SRS077849
hmp	SRS013098
hmp	SRS015431
hmp	SRS052027
hmp	SRS048164
hmp	SRS011405
hmp	SRS016989
hmp	SRS019161
hmp	SRS024075
hmp	SRS015782
hmp	SRS024009
hmp	SRS049712
hmp	SRS074964
hmp	SRS016438
hmp	SRS104197
hmp	SRS064973
hmp	SRS097889
hmp	SRS098717
hmp	SRS016335
hmp	SRS049402
hmp	SRS045004
hmp	SRS011084
hmp	SRS105153
hmp	SRS024663
hmp	SRS023971
hmp	SRS023829
hmp	SRS019685
hmp	SRS077552
hmp	SRS042628
hmp	SRS140513
hmp	SRS020622
hmp	SRS077753
hmp	SRS142505
hmp	SRS014613
hmp	SRS050299
hmp	SRS053573
hmp	SRS011302
hmp	SRS143342
hmp	SRS077335
hmp	SRS017701
hmp	SRS022524
hmp	SRS011586
hmp	SRS146812
hmp	SRS148424
hmp	SRS143780
hmp	SRS022137
hmp	SRS077086
hmp	SRS021484
hmp	SRS011239
hmp	SRS077730
hmp	SRS049164
hmp	SRS023583
hmp	SRS012273
hmp	SRS018575
hmp	SRS057717
hmp	SRS064557
hmp	SRS053214
hmp	SRS012902
hmp	SRS142712
hmp	SRS075398
hmp	SRS051031
hmp	SRS014287
hmp	SRS143417
hmp	SRS104311
hmp	SRS050752
hmp	SRS047044
hmp	SRS101433
hmp	SRS053649
hmp	SRS017916
hmp	SRS015369
hmp	SRS043411
hmp	SRS043701
hmp	SRS058070
hmp	SRS016585
hmp	SRS058723
hmp	SRS019381
hmp	SRS047014
hmp	SRS024549
hmp	SRS140645
hmp	SRS024625
hmp	SRS011061
hmp	SRS056259
hmp	SRS142503
hmp	SRS020328
hmp	SRS016018
hmp	SRS146813
hmp	SRS012969
hmp	SRS015890
hmp	SRS021219
hmp	SRS016954
hmp	SRS063040
hmp	SRS016437
hmp	SRS016056
hmp	SRS103987
hmp	SRS022609
hmp	SRS140492
hmp	SRS014683
hmp	SRS147919
hmp	SRS064276
hmp	SRS144537
hmp	SRS017103
hmp	SRS024435
hmp	SRS023914
hmp	SRS011271
hmp	SRS049995
hmp	SRS144362
hmp	SRS013951
hmp	SRS065504
hmp	SRS075341
hmp	SRS143598
hmp	SRS017433
hmp	SRS018656
hmp	SRS143070
hmp	SRS018313
hmp	SRS056273
hmp	SRS018817
hmp	SRS019582
hmp	SRS024331
hmp	SRS143991
hmp	SRS023346
hmp	SRS013800
hmp	SRS055533
hmp	SRS101376
hmp	SRS013215
hmp	SRS104485
hmp	SRS145497
hmp	SRS063985
hmp	SRS019968
hmp	SRS022071
hmp	SRS023526
hmp	SRS019397
hmp	SRS015663
hmp	SRS077502
humanT1D	SRR3313040
humanT1D	SRR3313068
humanT1D	SRR3313075
humanT1D	SRR3313051
humanT1D	SRR3313049
humanT1D	SRR3313079
humanT1D	SRR3313048
humanT1D	SRR3313052
humanT1D	SRR3313047
humanT1D	SRR3313082
humanT1D	SRR3313074
humanT1D	SRR3313060
humanT1D	SRR3313062
humanT1D	SRR3313042
humanT1D	SRR3313067
humanT1D	SRR3313081
humanT1D	SRR3313050
humanT1D	SRR3313041
humanT1D	SRR3313072
humanT1D	SRR3313057
humanT1D	SRR3313053
humanT1D	SRR3313046
humanT1D	SRR3313090
humanT1D	SRR3313035
humanT1D	SRR3313064
humanT1D	SRR3313036
humanT1D	SRR3313071
humanT1D	SRR3313113
humanT1D	SRR3313034
humanT1D	SRR3313044
humanT1D	SRR3313102
humanT1D	SRR3313070
humanT1D	SRR3313037
humanT1D	SRR3313078
humanT1D	SRR3313054
lab_mouse_from_mibc	ERR675599
lab_mouse_from_mibc	ERR675663
lab_mouse_from_mibc	ERR675647
lab_mouse_from_mibc	ERR675598
lab_mouse_from_mibc	ERR675659
lab_mouse_from_mibc	ERR675602
lab_mouse_from_mibc	ERR675512
lab_mouse_from_mibc	ERR675661
lab_mouse_from_mibc	ERR675595
lab_mouse_from_mibc	ERR675643
lab_mouse_from_mibc	ERR675683
lab_mouse_from_mibc	ERR675667
