# Supplementary material for: Single cell genome sequencing of laboratory mouse microbiota improves taxonomic and functional resolution of this model microbial community
Source: PLoS One. 2022 Apr 13;17(4):e0261795. doi: 10.1371/journal.pone.0261795 (PMC9007364; doi:10.1371/journal.pone.0261795)
Supplement: S2 Table — Results of Wilcoxon rank sum tests comparing metagenomic read recruitment metrics for every pairwise combination of reference type (default, single-cell genomes only, combined) and test dataset. Two sheets are present in the file, reflecting the results from two different taxonomic classifiers (sourmash and MIDAS). Tests on sourmash results were paired, while those on MIDAS results were unpaired. (XLSX) [file pone.0261795.s002.xlsx]

## Sheet: Sourmash M-W (highcov)
dataset	variable	refA	refB	medianA	medianB	p.value	p.adjusted	interesting
dnr	N species with >= kmer hashes	scg_ref	gtdb_ref	19	36	3.81685e-07	6.07226e-07	FALSE
dnr	N species with >= kmer hashes	gtdb_ref	combined_ref	36	42	3.09703e-10	7.01532e-10	TRUE
dnr	N species with >= kmer hashes	scg_ref	combined_ref	19	42	3.49723e-10	7.01532e-10	FALSE		Key:
dnr	Total kmer hashes assigned	scg_ref	gtdb_ref	499226	58248.5	3.60788e-10	7.01532e-10	TRUE		p.adjusted < 0.1
dnr	Total kmer hashes assigned	gtdb_ref	combined_ref	58248.5	90687.5	3.60788e-10	7.01532e-10	TRUE		p.adjusted < 0.1, and median of either combined_ref or scg_ref is bigger than gtdb_ref
dnr	Total kmer hashes assigned	scg_ref	combined_ref	499226	90687.5	3.60788e-10	7.01532e-10	FALSE
hmp	N species with >= kmer hashes	scg_ref	gtdb_ref	6	110	8.66136e-41	1.51574e-39	FALSE
hmp	N species with >= kmer hashes	gtdb_ref	combined_ref	110	110	4.30336e-20	1.36925e-19	FALSE
hmp	N species with >= kmer hashes	scg_ref	combined_ref	6	110	8.6574e-41	1.51574e-39	FALSE
hmp	Total kmer hashes assigned	scg_ref	gtdb_ref	50100	98812	2.91732e-40	2.04212e-39	FALSE
hmp	Total kmer hashes assigned	gtdb_ref	combined_ref	98812	99070	1.5339e-40	1.78955e-39	TRUE
hmp	Total kmer hashes assigned	scg_ref	combined_ref	50100	99070	2.70544e-40	2.04212e-39	FALSE
humanT1D	N species with >= kmer hashes	scg_ref	gtdb_ref	6	128.5	1.7433e-07	2.91946e-07	FALSE
humanT1D	N species with >= kmer hashes	gtdb_ref	combined_ref	128.5	127	1.98093e-05	2.77331e-05	FALSE
humanT1D	N species with >= kmer hashes	scg_ref	combined_ref	6	127	1.74786e-07	2.91946e-07	FALSE
humanT1D	Total kmer hashes assigned	scg_ref	gtdb_ref	52111	116090	2.91038e-11	7.83565e-11	FALSE
humanT1D	Total kmer hashes assigned	gtdb_ref	combined_ref	116090	116604	1.75168e-07	2.91946e-07	TRUE
humanT1D	Total kmer hashes assigned	scg_ref	combined_ref	52111	116604	2.91038e-11	7.83565e-11	FALSE
lab_mouse	N species with >= kmer hashes	scg_ref	gtdb_ref	16	28	5.78684e-29	2.02539e-28	FALSE
lab_mouse	N species with >= kmer hashes	gtdb_ref	combined_ref	28	30	0.00139986	0.00174982	FALSE
lab_mouse	N species with >= kmer hashes	scg_ref	combined_ref	16	30	4.57921e-34	1.78081e-33	FALSE
lab_mouse	Total kmer hashes assigned	scg_ref	gtdb_ref	119476	32471.5	6.80008e-35	2.97503e-34	TRUE
lab_mouse	Total kmer hashes assigned	gtdb_ref	combined_ref	32471.5	38918	6.7997e-35	2.97503e-34	TRUE
lab_mouse	Total kmer hashes assigned	scg_ref	combined_ref	119476	38918	6.80008e-35	2.97503e-34	FALSE
tara	N species with >= kmer hashes	scg_ref	gtdb_ref	0	105	9.52893e-05	0.000123523	FALSE
tara	N species with >= kmer hashes	gtdb_ref	combined_ref	105	105			FALSE
tara	N species with >= kmer hashes	scg_ref	combined_ref	0	105	9.52893e-05	0.000123523	FALSE
tara	Total kmer hashes assigned	scg_ref	gtdb_ref	0	164190	1.90735e-06	2.78155e-06	FALSE
tara	Total kmer hashes assigned	gtdb_ref	combined_ref	164190	164190	0.401097	0.401097	FALSE
tara	Total kmer hashes assigned	scg_ref	combined_ref	0	164190	1.90735e-06	2.78155e-06	FALSE
wild_mouse	N species with >= kmer hashes	scg_ref	gtdb_ref	15	27	0.00557189	0.00609425	FALSE
wild_mouse	N species with >= kmer hashes	gtdb_ref	combined_ref	27	29	0.00825834	0.00850124	TRUE
wild_mouse	N species with >= kmer hashes	scg_ref	combined_ref	15	29	0.0058571	0.00621207	FALSE
wild_mouse	Total kmer hashes assigned	scg_ref	gtdb_ref	122296	26464.5	0.00195312	0.00220514	TRUE
wild_mouse	Total kmer hashes assigned	gtdb_ref	combined_ref	26464.5	34385.5	0.00195312	0.00220514	TRUE
wild_mouse	Total kmer hashes assigned	scg_ref	combined_ref	122296	34385.5	0.00195312	0.00220514	FALSE

## Sheet: MIDAS M-W (highcov)
dataset	variable	refA	refB	medianA	medianB	p.value	p.adjusted	interesting
dnr	mean_coverage	midas_db_combined	midas_db_scg_only	13.325	11.025	0.112289	0.30318	FALSE
dnr	mean_coverage	midas_db_combined	midas_db_v1.2	13.325	7.015	0.000378035	0.00680463	TRUE		Key:
dnr	mean_coverage	midas_db_scg_only	midas_db_v1.2	11.025	7.015	0.00878207	0.0526924	TRUE		p.adjusted < 0.1
dnr	median_coverage	midas_db_combined	midas_db_scg_only	1.92	0.395	0.427917	0.72211	FALSE		p.adjusted < 0.1, and median of either midas_db_combined or midas_db_scg is bigger than midas_db_v1.2
dnr	median_coverage	midas_db_combined	midas_db_v1.2	1.92	3.495	0.203767	0.457165	FALSE
dnr	median_coverage	midas_db_scg_only	midas_db_v1.2	0.395	3.495	0.0481853	0.195606	FALSE
dnr	prevalence	midas_db_combined	midas_db_scg_only	34	23	0.423229	0.72211	FALSE
dnr	prevalence	midas_db_combined	midas_db_v1.2	34	44.5	0.25363	0.507259	FALSE
dnr	prevalence	midas_db_scg_only	midas_db_v1.2	23	44.5	0.0537033	0.195606	FALSE
hmp	mean_coverage	midas_db_combined	midas_db_scg_only	20.915	24.365	0.841754	0.978427	FALSE
hmp	mean_coverage	midas_db_combined	midas_db_v1.2	20.915	18.08	0.639112	0.841757	FALSE
hmp	mean_coverage	midas_db_scg_only	midas_db_v1.2	24.365	18.08	0.990851	0.99441	FALSE
hmp	median_coverage	midas_db_combined	midas_db_scg_only	2.705	3.505	0.358573	0.667687	FALSE
hmp	median_coverage	midas_db_combined	midas_db_v1.2	2.705	2.28	0.719515	0.925091	FALSE
hmp	median_coverage	midas_db_scg_only	midas_db_v1.2	3.505	2.28	0.249104	0.507259	FALSE
hmp	prevalence	midas_db_combined	midas_db_scg_only	141	163	0.163514	0.401353	FALSE
hmp	prevalence	midas_db_combined	midas_db_v1.2	141	131	0.540204	0.812271	FALSE
hmp	prevalence	midas_db_scg_only	midas_db_v1.2	163	131	0.0733682	0.233052	FALSE
humanT1D	mean_coverage	midas_db_combined	midas_db_scg_only	4.715	5.25	0.851594	0.978427	FALSE
humanT1D	mean_coverage	midas_db_combined	midas_db_v1.2	4.715	4.89	0.744851	0.935394	FALSE
humanT1D	mean_coverage	midas_db_scg_only	midas_db_v1.2	5.25	4.89	0.820588	0.978427	FALSE
humanT1D	median_coverage	midas_db_combined	midas_db_scg_only	1.83	1.2	0.562116	0.820386	FALSE
humanT1D	median_coverage	midas_db_combined	midas_db_v1.2	1.83	2.02	0.83631	0.978427	FALSE
humanT1D	median_coverage	midas_db_scg_only	midas_db_v1.2	1.2	2.02	0.617541	0.841757	FALSE
humanT1D	prevalence	midas_db_combined	midas_db_scg_only	22	21	0.503595	0.799827	FALSE
humanT1D	prevalence	midas_db_combined	midas_db_v1.2	22	23	0.99441	0.99441	FALSE
humanT1D	prevalence	midas_db_scg_only	midas_db_v1.2	21	23	0.501642	0.799827	FALSE
lab_mouse	mean_coverage	midas_db_combined	midas_db_scg_only	4.53	4.49	0.194859	0.457165	FALSE
lab_mouse	mean_coverage	midas_db_combined	midas_db_v1.2	4.53	1.235	1.37413e-10	7.42032e-09	TRUE
lab_mouse	mean_coverage	midas_db_scg_only	midas_db_v1.2	4.49	1.235	1.31804e-07	3.55872e-06	TRUE
lab_mouse	median_coverage	midas_db_combined	midas_db_scg_only	0.005	0.01	0.973204	0.99441	FALSE
lab_mouse	median_coverage	midas_db_combined	midas_db_v1.2	0.005	0.085	0.06631	0.223796	FALSE
lab_mouse	median_coverage	midas_db_scg_only	midas_db_v1.2	0.01	0.085	0.0839267	0.250147	FALSE
lab_mouse	prevalence	midas_db_combined	midas_db_scg_only	13	7	0.541514	0.812271	FALSE
lab_mouse	prevalence	midas_db_combined	midas_db_v1.2	13	12	0.400069	0.720125	FALSE
lab_mouse	prevalence	midas_db_scg_only	midas_db_v1.2	7	12	0.637231	0.841757	FALSE
tara	mean_coverage	midas_db_combined	midas_db_scg_only	1.855	0	0.00494039	0.0333476	FALSE
tara	mean_coverage	midas_db_combined	midas_db_v1.2	1.855	1.81	0.947354	0.99441	FALSE
tara	mean_coverage	midas_db_scg_only	midas_db_v1.2	0	1.81	0.00486716	0.0333476	FALSE
tara	median_coverage	midas_db_combined	midas_db_scg_only	0.03	0	0.0127062	0.0623758	FALSE
tara	median_coverage	midas_db_combined	midas_db_v1.2	0.03	0.03	0.913539	0.99441	FALSE
tara	median_coverage	midas_db_scg_only	midas_db_v1.2	0	0.03	0.0121981	0.0623758	FALSE
tara	prevalence	midas_db_combined	midas_db_scg_only	4	0	0.00451841	0.0333476	FALSE
tara	prevalence	midas_db_combined	midas_db_v1.2	4	4	0.946596	0.99441	FALSE
tara	prevalence	midas_db_scg_only	midas_db_v1.2	0	4	0.00437974	0.0333476	FALSE
wild_mouse	mean_coverage	midas_db_combined	midas_db_scg_only	1.575	0.82	0.00145955	0.0197039	FALSE
wild_mouse	mean_coverage	midas_db_combined	midas_db_v1.2	1.575	1.11	0.125432	0.32254	FALSE
wild_mouse	mean_coverage	midas_db_scg_only	midas_db_v1.2	0.82	1.11	0.31768	0.612669	FALSE
wild_mouse	median_coverage	midas_db_combined	midas_db_scg_only	0.69	0.3	0.0880145	0.250147	FALSE
wild_mouse	median_coverage	midas_db_combined	midas_db_v1.2	0.69	0.555	0.638379	0.841757	FALSE
wild_mouse	median_coverage	midas_db_scg_only	midas_db_v1.2	0.3	0.555	0.21165	0.457165	FALSE
wild_mouse	prevalence	midas_db_combined	midas_db_scg_only	4	2	0.0255629	0.115033	FALSE
wild_mouse	prevalence	midas_db_combined	midas_db_v1.2	4	2	0.0543349	0.195606	FALSE
wild_mouse	prevalence	midas_db_scg_only	midas_db_v1.2	2	2	0.898612	0.99441	FALSE
